# Supplementary material for: “BrainHeart”: Pilot Study on a Novel Application for Elderly Well-Being Based on Mindfulness Acceptance and Commitment Therapy
Source: Bioengineering (Basel). 2024 Aug 3;11(8):787. doi: 10.3390/bioengineering11080787 (PMC11351599; doi:10.3390/bioengineering11080787)
Supplement: Supplementary file 1 [file bioengineering-11-00787-s001.zip]

Archive with 1 entries (1 files):
- bioengineering-3112390-supplementary.pdf
